# Supplementary material for: Variation in soil properties under different cropping and other land-use systems in Dura catchment, Northern Ethiopia
Source: PLoS One. 2020 Feb 5;15(2):e0222476. doi: 10.1371/journal.pone.0222476 (PMC7001928; doi:10.1371/journal.pone.0222476)
Supplement: S1 Data — (XLS) [file pone.0222476.s001.xls]

## Sheet: Sheet1
			Sampling point-I												Sampling point-II												Sampling point-III
	Physical soil property	Cropping and land-use system (CLUS)											Physical soil property	Cropping and land-use system (CLUS)											Physical soil property	Cropping and land-use system (CLUS)
		TM	MM	IC1	IC2	R1	R2	TG	UTG	NF				TM	MM	IC1	IC2	R1	R2	TG	UTG	NF				TM	MM	IC1	IC2	R1	R2	TG	UTG	NF
	Clay (%)	26.3	32	43.5	48.7	55	73.9	49.7	36.5	33.7			Clay (%)	26.2	31	43.9	48.8	54	73.6	49.8	36.8	33.7			Clay (%)	26.4	33	43.7	48.6	53	73.6	49.6	36.7	33.8
	Silt (%)	33.5	38	36.9	32	33.5	22.7	34.6	25.3	43.2			Silt (%)	33.4	39.5	36.6	29	33.6	22.9	34.8	25.2	43.2			Silt (%)	33.3	39.5	36.7	29	33.9	22.5	34.9	25.4	43.5
	Sand (%)	40.2	29	19.7	21.3	12.3	3.7	15.7	38	23			Sand (%)	40.4	29.5	19.7	21.3	12.3	3.7	15.7	38	23			Sand (%)	40.3	28.5	19.6	21.4	12.5	3.9	15.7	37.9	22.7
	DBD (Mg m-3)	1.6	1.4	1.47	1.6	1.43	1.44	1.32	1.76	1.2			DBD (Mg m-3)	1.58	1.39	1.48	1.4	1.45	1.45	1.33	1.76	1.18			DBD (Mg m-3)	1.59	1.38	1.46	1.5	1.42	1.46	1.31	1.79	1.2
	TP (%)	40.3	47.5	44.6	43.4	46.5	45.3	50.5	33.4	55.3			TP (%)	40.2	47.4	44.3	43.2	46.1	45.2	50.2	33.2	55			TP (%)	40.2	47.6	44.6	43.5	46	45.4	50.2	33.3	55.1
	SSSI (%)	1.87	3.95	2.7	2.69	2.23	2.01	7.19	1.17	12.3			SSSI (%)	1.85	3.93	2.68	2.67	2.218	1.99	7.17	1.15	12.1			SSSI (%)	1.84	3.92	2.67	2.66	2.2	1.98	7.16	1.14	12
	A-h (m)	0.103	0.137	0.1	0.101	0.104	0.105	0.186	0.016	0.194			A-h (m)	0.105	0.139	0.12	0.103	0.106	0.107	0.188	0.018	0.196			A-h (m)	0.104	0.138	0.11	0.102	0.105	0.106	0.187	0.017	0.195
	Soil pH	6.96	7.33	8	8.35	8.6	7.82	7.93	7.11	7.3			Soil pH	6.94	7.31	7.98	8.35	8.5	7.79	7.91	7.09	7.28			Soil pH	6.92	7.29	7.96	8.33	8.4	7.77	7.89	7.07	7.26
	EC (ds m-1)	0.056	0.332	0.326	0.51	0.272	0.38	0.266	0.2	0.22			EC (ds m-1)	0.058	0.334	0.328	0.52	0.274	0.39	0.268	0.22	0.23			EC (ds m-1)	0.057	0.333	0.327	0.51	0.273	0.39	0.267	0.21	0.23
	CEC (cmolc kg-1)	18.7	37.8	28.8	30.4	32.1	34	50.2	11.4	49.7			CEC (cmolc kg-1)	18.9	37.8	29	30.4	32.3	34	50.4	11.4	49.9			CEC (cmolc kg-1)	18.8	37.8	28.9	30.4	32.2	34	50.3	11.4	49.8
	Ex Ca (cmolc kg-1)	8.5	18.3	12.1	13.3	14	14.8	24.8	4.5	25.5			Ex Ca (cmolc kg-1)	8.5	18.3	12.1	13.3	14	14.8	24.8	4.5	25.5			Ex Ca (cmolc kg-1)	8.5	18.3	12.1	13.3	14	14.8	24.8	4.5	25.5
	Ex Mg (cmolc kg-1)	2.7	8.8	6.3	6.5	7.1	6.8	14.7	1.3	15.1			Ex Mg (cmolc kg-1)	2.7	8.8	6.3	6.5	7.1	6.8	14.7	1.3	15.1			Ex Mg (cmolc kg-1)	2.7	8.8	6.3	6.5	7.1	6.8	14.7	1.3	15.1
	Ex Na (cmolc kg-1)	0.04	0.213	0.667	0.682	0.627	0.613	0.45	0.153	0.03			Ex Na (cmolc kg-1)	0.04	0.213	0.667	0.682	0.627	0.613	0.45	0.153	0.03			Ex Na (cmolc kg-1)	0.04	0.213	0.667	0.682	0.627	0.613	0.45	0.153	0.03
	Ex K (cmolc kg-1)	0.503	0.797	0.605	0.597	0.623	0.627	1.43	0.204	1.39			Ex K (cmolc kg-1)	0.503	0.797	0.605	0.597	0.623	0.627	1.43	0.204	1.39			Ex K (cmolc kg-1)	0.503	0.797	0.605	0.597	0.623	0.627	1.43	0.204	1.39
	SBFC (cmolc kg-1)	11.7	28.1	19.7	21.1	22.4	22.9	41.4	6.2	42			SBFC (cmolc kg-1)	11.7	28.1	19.7	21.1	22.4	22.9	41.4	6.2	42			SBFC (cmolc kg-1)	11.7	28.1	19.7	21.1	22.4	22.9	41.4	6.2	42
	ESP	0.12	0.45	1.4	1.26	1.21	0.97	0.84	0.28	0.06			ESP	0.12	0.45	1.4	1.26	1.21	0.97	0.84	0.28	0.06			ESP	0.12	0.45	1.4	1.26	1.21	0.97	0.84	0.28	0.06
	BSP	62.5	74.3	68.2	69.4	69.6	67.4	82.3	54.4	84.3			BSP	62.5	74.3	68.2	69.4	69.6	67.4	82.3	54.4	84.3			BSP	62.5	74.3	68.2	69.4	69.6	67.4	82.3	54.4	84.3
	SAR	0.011	0.049	0.153	0.14	0.139	0.117	0.098	0.034	0.007			SAR	0.011	0.049	0.153	0.14	0.139	0.117	0.098	0.034	0.007			SAR	0.011	0.049	0.153	0.14	0.139	0.117	0.098	0.034	0.007
	Pav (mg kg-1)	2.1	13.9	2.9	3.2	3.6	4.1	19.5	1.5	24			Pav (mg kg-1)	2	13.8	2.8	3.1	3.5	4	19.4	1.4	23.9			Pav (mg kg-1)	1.99	13.7	2.7	3.1	3.5	4	19.3	1.4	23.8
	OC (%)	0.643	1.54	1.25	1.22	1.11	1.113	3.52	0.413	4.98			OC (%)	0.643	1.54	1.25	1.22	1.11	1.113	3.52	0.413	4.98			OC (%)	0.643	1.54	1.25	1.22	1.11	1.113	3.52	0.413	4.98
	TN (%)	0.067	0.135	0.119	0.116	0.108	0.109	0.257	0.034	0.385			TN (%)	0.067	0.135	0.119	0.116	0.108	0.109	0.257	0.034	0.385			TN (%)	0.067	0.135	0.119	0.116	0.108	0.109	0.257	0.034	0.385

## Sheet: Sheet2
	TM	MM	IC1	IC2	R1	R2	TG	UTG	NF			TM	MM	IC1	IC2	R1	R2	TG	UTG	NF
OC (%)	0.643	1.54	1.25	1.22	1.11	1.113	3.52	0.413	4.98		TN (%)	0.067	0.135	0.119	0.116	0.108	0.109	0.257	0.034	0.385
OC (kg/Mg)	6.43	15.4	12.5	12.2	11.1	11.13	35.2	4.13	49.8		TN (kg/Mg)	0.67	1.35	1.19	1.16	1.08	1.09	2.57	0.34	3.85
DBD (Mg m-3)	1.6	1.4	1.47	1.6	1.43	1.44	1.32	1.76	1.2		DBD (Mg m-3)	1.6	1.4	1.47	1.6	1.43	1.44	1.32	1.76	1.2
T	0.2	0.2	0.2	0.2	0.2	0.2	0.2	0.2	0.2		T	0.2	0.2	0.2	0.2	0.2	0.2	0.2	0.2	0.2
OC stock	20.576	43.12	36.75	39.04	31.746	32.0544	92.928	14.5376	119.52		TN stock	2.144	3.78	3.4986	3.712	3.0888	3.1392	6.7848	1.1968	9.24
Msoil (Mg ha-1)	3200	2800	2940	3200	2860	2880	2640	3520	2400
	0.2	0.514286	0.394558	0.2	0.461538	0.444444	0.666667	-2.58379e-16	0.933333		Equivallent soil mass = 3520 Mg/ha
T corrected (genetic horizon)	0.15	0.171429	0.16	0.15	0.167832	0.166667	0.181818	0.136364	0.2
Soil mass using T corrected	2400	2394	2352	2400	2402	2405	2403	2394	2400
																			2400
	CLUS	Soil mass at fied depth	Tcorrected	soil mass by T corre	mass dur to Tadd	ESM	Thickness to attain ESM = T corrected+ Tadd	OC(kg/Mg)	OC stock (Mg C ha-1)	OC stock reduction					Tadd	mass due to add
	TM	3200	0.15	2400	1120	3520	0.22	6.43	22.6336	87.0886	3520	2400	0.0001	1.6	0.07	1120
	MM	2800	0.171429	2394	1126	3520	0.251857	15.4	54.208	69.077	3520	2394	0.0001	1.4	0.0804286	1126
	IC1	2940	0.16	2352	1168	3520	0.239456	12.5	44	74.9002	3520	2352	0.0001	1.47	0.0794558	1161	1161
	IC2	3200	0.15	2400	1120	3520	0.22	12.2	42.944	75.5026	3520	2400	0.0001	1.6	0.07	1120
	R1	2860	0.167832	2402	1118	3520	0.246014	11.1	38.9	77.8095	3520	2402	0.0001	1.43	0.0781818	1118	1115
	R2	2880	0.166667	2405	1115	3520	0.244097	11.13	39.1776	77.6511	3520	2405	0.0001	1.44	0.0774306	1115
	TG	2640	0.181818	2403	1117	3520	0.266439	35.2	123.904	29.3189	3520	2403	0.0001	1.32	0.0846212	1117
	UTG	3520	0.136364	2394	1126	3520	0.200341	4.13	14.5376	91.707	3520	2394	0.0001	1.76	0.0639773	1126
	NF	2400	0.2	2400	1120	3520	0.293333	49.8	175.296	0.0022818	3520	2400	0.0001	1.2	0.0933333	1120
									61.7334	64.7841
